# Supplementary material for: The Syvn1 inhibits neuronal cell ferroptosis by activating Stat3/Gpx4 axis in rat with spinal cord injury
Source: Cell Prolif. 2024 May 27;57(10):e13658. doi: 10.1111/cpr.13658 (PMC11471452; doi:10.1111/cpr.13658)
Supplement: Supplementary file 2 — Data S2: Ferroptosis test in Figure S3. [file CPR-57-e13658-s002.zip]

Archive with 11 entries (8 files):
- Ferroptosis test in Fig S3/
- Ferroptosis test in Fig S3/Fig S3B  MDA Test/
- Ferroptosis test in Fig S3/Fig S3B  MDA Test/20240324 MDA neuron.xlsx
- Ferroptosis test in Fig S3/Fig S3B  MDA Test/MDA blank (2).jpg
- Ferroptosis test in Fig S3/Fig S3B  MDA Test/MDA blank.jpg
- Ferroptosis test in Fig S3/Fig S3B  MDA Test/╨┬│╠╨≥20240324 neuron MDA.skax
- Ferroptosis test in Fig S3/Fig S3C Fe2+ Test/
- Ferroptosis test in Fig S3/Fig S3C Fe2+ Test/20240324 fe2+ neuron.xlsx
- Ferroptosis test in Fig S3/Fig S3C Fe2+ Test/Fe2+ blank (1).jpg
- Ferroptosis test in Fig S3/Fig S3C Fe2+ Test/Fe2+ blank (2).jpg
- Ferroptosis test in Fig S3/Fig S3C Fe2+ Test/╨┬│╠╨≥fe2+┼¿╢╚.skax
