# Supplementary material for: The Syvn1 inhibits neuronal cell ferroptosis by activating Stat3/Gpx4 axis in rat with spinal cord injury
Source: Cell Prolif. 2024 May 27;57(10):e13658. doi: 10.1111/cpr.13658 (PMC11471452; doi:10.1111/cpr.13658)
Supplement: Supplementary file 2 — Data S2: Ferroptosis test in Figure S3. [file CPR-57-e13658-s002.zip › Ferroptosis test in Fig S3/Fig S3B MDA Test/20240324 MDA neuron.xlsx]

## Sheet: 吸光度 1_01
检测结果
新程序20240324 neuron MDA.skax
2024/3/24 12:01:46
吸光度 1
波长: 532 nm
板 1
吸光值	1	2	3	4	5	6	7	8	9	10	11	12
A	0.0402	0.0482	0.0544	0.0768	0.1148	0.2137
B
C
D	0.1097	0.11	0.1063	0.0602	0.0631	0.0627	0.0592	0.064	0.0629	0.1002	0.1057	0.1116				0	1	2	5	10	20
E																0.0402	0.0482	0.0544	0.0768	0.1148	0.2137
F
G
H
样本	1	2	3	4	5	6	7	8	9	10	11	12
A	空白1	空白1	空白1	空白1	空白1	空白1									OE NC	0.1097	0.11	0.1063
B															OE SYVN1	0.0602	0.0631	0.0627
C															OE SYVN1+SH NC	0.0592	0.064	0.0629
D	空白1	空白1	空白1	空白1	空白1	空白1	空白1	空白1	空白1	空白1	空白1	空白1			OE SYVN1+SH STAT3	0.1002	0.1057	0.1116
E
F
G
H															OE NC	8.56977	8.60465	8.17442
															OE SYVN1	2.81395	3.15116	3.10465
自动加载范围 A1 - M28															OE SYVN1+SH NC	2.69767	3.25581	3.12791
															OE SYVN1+SH STAT3	7.46512	8.10465	8.7907
																8.44961
															OE NC	1.01422	1.01835	0.967431
															OE SYVN1	0.333028	0.372936	0.367431
															OE SYVN1+SH NC	0.319266	0.385321	0.370184
															OE SYVN1+SH STAT3	0.883486	0.959174	1.04037
