# Supplementary material for: The Syvn1 inhibits neuronal cell ferroptosis by activating Stat3/Gpx4 axis in rat with spinal cord injury
Source: Cell Prolif. 2024 May 27;57(10):e13658. doi: 10.1111/cpr.13658 (PMC11471452; doi:10.1111/cpr.13658)
Supplement: Supplementary file 2 — Data S2: Ferroptosis test in Figure S3. [file CPR-57-e13658-s002.zip › Ferroptosis test in Fig S3/Fig S3C Fe2+ Test/20240324 fe2+ neuron.xlsx]

## Sheet: 荧光 1_01
检测结果
新程序fe2+浓度.skax
2024/3/24 18:21:23
荧光 1
Ex 543 nm, Em 580 nm
板 1
RFU	1	2	3	4	5	6	7	8	9	10	11	12
A
B
C					8.746	10.2	10.02	9.861							OE NC	8.746	10.2	10.02	9.861
D					5.199	6.065	5.984	5.507							OE SYVN1	5.199	6.065	5.984	5.507
E					5.191	6.339	6.259	5.538							OE SYVN1+SH NC	5.191	6.339	6.259	5.538
F					10.05	10.39	9.762	9.952							OE SYVN1+SH STAT3	10.05	10.39	9.762	9.952
G
H
样本	1	2	3	4	5	6	7	8	9	10	11	12				9.70675
A															OE NC	0.901022	1.05082	1.03227	1.01589
B															OE SYVN1	0.535607	0.624823	0.616478	0.567337
C					空白1	空白1	空白1	空白1							OE SYVN1+SH NC	0.534782	0.653051	0.644809	0.570531
D					空白1	空白1	空白1	空白1							OE SYVN1+SH STAT3	1.03536	1.07039	1.00569	1.02527
E					空白1	空白1	空白1	空白1
F					空白1	空白1	空白1	空白1
G
H
自动加载范围 A1 - M28
